# Supplementary material for: Spatial vitality variation in community parks and their influencing factors
Source: PLoS One. 2025 Mar 5;20(3):e0312941. doi: 10.1371/journal.pone.0312941 (PMC11882039; doi:10.1371/journal.pone.0312941)
Supplement: S1 Data — (XLSX) [file pone.0312941.s001.xlsx]

## Sheet: Sheet1
			Table S1: Dataset on the landscape features of the studied subspaces
park	space	subspace type	Area	PAR	Obscuration	Openness	Seating facility	Sports facility	Green view ratio	Landscape sketch	Water- friendliness	Accessibility	Connectivity
Open space
Daguan Park	C1-D	Court	217.43	1.61331	1	3	0	0	0.60746	1	1	0	22.13
Daguan Park	C2-D	Court	172.59	0.999985	1	4	0	0	0.625518	0	1	37.93	5.35
Daguan Park	C3-D	Court	337.13	1.08683	1	4	1	0	0.576266	2	1	60.12	7.74
Daguan Park	C4-D	Court	183.85	1.00009	1	3	1	0	0.602	0	1	89.94	23.48
Daguan Park	C5-D	Court	177.17	1.44708	1	3	0	0	0.549112	0	3	77.56	14.13
Daguan Park	L-D	Lawn	450.35	1.12418	1	3	1	0	0.847616	3	1	98.07	27.78
Sanli Central Park	C1-S	Court	788.6	0.999516	1	3	2	0	0.481972	1	1	43.24	19.42
Sanli Central Park	C2-S	Court	325.2	1.27178	2	4	0	0	0.579794	2	1	0	18.75
Sanli Central Park	C3-S	Court	268.2	1.30223	2	3	1	0	0.604944	1	1	56.41	5.95
Sanli Central Park	C4-S	Court	328.4	1.19551	2	3	1	3	0.57244	5	1	71.22	2.2
Sanli Central Park	L-S	Lawn	518	1.29275	1	3	0	0	0.899108	3	1	52.88	11.22
Sanli Central Park	F-S	Fitness ground	189.3	1.03951	4	4	1	10	0.637517	2	1	35.81	8.55
Jinghu Park	C1-J	Court	845.61	1.1154	1	3	3	0	0.382878	2	1	0	27.63
Jinghu Park	C2-J	Court	473.62	1.7674	1	3	0	0	0.553766	1	1	32.92	49.23
Jinghu Park	C3-J	Court	324.23	0.999985	1	4	3	0	0.592284	1	1	54.14	2.13
Jinghu Park	C4-J	Court	104.29	1.40271	1	2	1	0	0.744157	0	3	47.47	1
Jinghu Park	C5-J	Court	138.52	1.37171	1	3	0	0	0.440398	1	1	123.57	6.64
Jinghu Park	C6-J	Court	64	1.12838	3	1	2	0	0.778069	0	1	31.54	23.82
Jinghu Park	C7-J	Court	64	1.12838	2	1	2	0	0.760054	0	1	108.42	14.29
Jinghu Park	C8-J	Court	64	1.12838	3	1	2	0	0.847478	0	2	106.78	0.47
Jinghu Park	L-J	Lawn	827.8	1.3602	1	4	1	1	0.714328	5	2	96.95	6.7
Jinghu Park	F1-J	Fitness ground	169.66	1.72046	1	3	0	18	0.633999	0	2	89.58	46.64
Jinghu Park	F2-J	Fitness ground	216.19	1.15555	1	1	0	5	0.713889	0	1	25.73	3.39
Pavilion
Daguan Park	P1-D	Pavilion	67.99	1.7441	1	3	3	—	0.515123	—	1	52.11	23.25
Daguan Park	P2-D	Pavilion	103.22	1.99887	1	2	3	—	0.548927	—	1	79.4	18.19
Daguan Park	P3-D	Pavilion	95.12	2.15108	4	4	3	—	0.367406	—	1	94.8	26.78
Sanli Central Park	P1-S	Pavilion	55.6	1.58137	2	2	1	—	0.420737	—	1	68.04	28.73
Sanli Central Park	P2-S	Pavilion	14.2	1.13039	4	2	2	—	0.786172	—	1	35.04	18.41
Sanli Central Park	P3-S	Pavilion	35.7	1.6194	1	3	2	—	0.576683	—	1	85.51	20.26
Jinghu Park	P1-J	Pavilion	53.29	1.12838	4	1	3	—	0.420737	—	1	80.7	2.06
Jinghu Park	P2-J	Pavilion	14.85	1.05047	4	1	3	—	0.786172	—	3	27.16	6.9
Jinghu Park	P3-J	Pavilion	38.66	1.91414	4	3	3	—	0.576683	—	1	129.13	23.8

## Sheet: Sheet2
				Table S2: Dataset on the visitor' s behavior and vitality characteristics of the studied subspaces
		Munber																							Vitality characteristics
park	space	sitting	chatting	standing	walking	sightseeing	looking at mobile phones	taking photographs	performing on musical instruments	playing chess or cards	walking pets	running (brisk walking)	engaging in fitness exercises	engaging in martial arts	skipping rope	fitness	playing badminton	playing table tennis	playing football	engaging in children’s play	flying kites	cycling	catching insects	watching children	Visitor density	Activity richness	Activity evenness	Time stability
Open space
Daguan Park	C1-D		27	2	22							12	135		2					10		20		24	0.194699	9	0.708616	0.797806
Daguan Park	C2-D		18	2	27							33	203							26		7		7	0.311915	8	0.622134	0.759634
Daguan Park	C3-D	61	157	4	62	13	39					26	166							174		37		76	0.402911	11	0.863302	1.38418
Daguan Park	C4-D	38	54			6	14						64		17		6			56		19		33	0.278307	10	0.898267	0.914661
Daguan Park	C5-D		73		49	27							59	26	2		18			208		26		81	0.535267	10	0.829824	1.52213
Daguan Park	L-D		26	4	18	10					1		38							37			27	16	0.0655046	9	0.888869	0.961089
Sanli Central Park	C1-S	104	173	33	78	12	48				21	36	186	37			18		11	263		96		93	0.255516	15	0.865426	0.920036
Sanli Central Park	C2-S		74	15	40						6	13		12						92		48		37	0.172714	9	0.871549	0.801515
Sanli Central Park	C3-S	24	144	12			18							28						27				3	0.159026	7	0.723088	1.00035
Sanli Central Park	C4-S	36	168	12	23		35				18		177	24	15		20			133		42	12	68	0.341266	14	0.838117	1.14994
Sanli Central Park	L-S	24	58	14	39	7		6			20			24			37		80	108	16	18	26	44	0.167567	15	0.899885	0.894536
Sanli Central Park	F-S	48	143	24	16		24						226			358				168		23		53	0.953513	10	0.802583	1.5924
Jinghu Park	C1-J	42	182	23	16		19							10						23				18	0.0656331	8	0.737102	1.10976
Jinghu Park	C2-J		76		36						16	30	182		6		16			76		36		38	0.180173	10	0.840488	1.13978
Jinghu Park	C3-J	78	103	13	78		28				24	36	330	37	7		8			51		46		32	0.447727	14	0.801483	1.17048
Jinghu Park	C4-J	34	74	24	32	43	18	6		156			142	11						57		34	12	48	1.10429	14	0.869676	1.45339
Jinghu Park	C5-J		6	12	93						12	47	83				9					23		33	0.382616	9	0.837843	0.838078
Jinghu Park	C6-J	28	43											8						24				3	0.276042	5	0.838723	0.925093
Jinghu Park	C7-J	22	37				16	6												22				6	0.283854	6	0.900578	0.830067
Jinghu Park	C8-J	21	52				17		4					21						32				9	0.40625	7	0.889619	0.876816
Jinghu Park	L-J	36	33	19	60	14	17	8			10	17		24			20		282	181	7	30	60	61	0.176975	17	0.815781	1.10078
Jinghu Park	F1-J	12	92	10	19		17									473				113		32		68	0.82125	9	0.657037	1.72591
Jinghu Park	F2-J	26	54															233							0.2413	3	0.664079	0.829856
Pavilion
Daguan Park	P1-D	124	209		6	18	74						9	16			242	35		51					1.92185	10	0.782138	1.32093
Daguan Park	P2-D	11	74		19	2	54		9	62							64			23					0.51045	9	0.836935	1.08586
Daguan Park	P3-D	30	277	44	12	6	35	7	13	103							24		34	52					1.11613	12	0.75532	0.931564
Sanli Central Park	P1-S	48	78				12			143										57		6		20	1.09113	7	0.81927	0.957041
Sanli Central Park	P2-S	7	41	6			6	6												6					0.84507	6	0.767711	0.734192
Sanli Central Park	P3-S	24			36		17		4	109				9						12				4	1.00373	8	0.736337	0.595037
Jinghu Park	P1-J	12	59			2														6					0.247029	4	0.57211	0.934227
Jinghu Park	P2-J	18	54			2	7			93										28				3	2.30856	7	0.728603	0.644799
Jinghu Park	P3-J	13	52				15													2				16	0.423143	5	0.787126	0.658114
